# Supplementary material for: Wheat Grains as a Sustainable Source of Protein for Health
Source: Nutrients. 2023 Oct 17;15(20):4398. doi: 10.3390/nu15204398 (PMC10609835; doi:10.3390/nu15204398)
Supplement: Supplementary file 1 [file nutrients-15-04398-s001.zip]

Archive with 1 entries (1 files):
- nutrients-2631287-supplementary.pdf
